# Supplementary material for: IKBKE, a prognostic factor preferentially expressed in mesenchymal glioblastoma, modulates tumoral immunosuppression through the STAT3/PD‐L1 pathway
Source: Clin Transl Med. 2020 Jul 23;10(3):e130. doi: 10.1002/ctm2.130 (PMC7418810; doi:10.1002/ctm2.130)
Supplement: Supplementary file 2 — Supplementary Table1. Clinical data of glioma patients. [file CTM2-10-e130-s002.xlsx]

## Sheet: Sheet1
Case ID	Grade	Pathology	Age	Gender	Location	IKBKE staining
1	normal control	Cortical Dysplasias	33	female	temporal lobe	-
2	normal control	Cortical Dysplasias	24	male	right temporal lobe	-
3	1	Dysembryoplastic Neuroepithelial Tumor	38	male	right temporal lobe	+
4	1	Dysembryoplastic Neuroepithelial Tumor	48	female	right temporal and parietal lobes	+
5	2	Oligoastrocytoma	52	female	right frontal lobe	++
6	2	Oligoastrocytoma	34	male	left frontal lobe	+
7	2	Oligodendroglioma	59	male	right frontal lobe	+
8	2	Oligoastrocytoma	39	male	right temporal lobes	+
9	2	Fibrillary astrocytoma	44	male	right frontal and temporal lobes	+
10	2	Fibrillary astrocytoma	42	male	right frontal lobe	+
11	2	Fibrillary astrocytoma	30	male	left temporal lobe	+
12	2	Fibrillary astrocytoma	73	female	left frontal lobe	+
13	2	Pleomorphic xanthoastrocytoma	33	female	right temporal and parietal lobes	+
14	2	Astrocytoma	20	male	left temporal lobe	-
15	2	Astrocytoma	31	female	right frontotemporal insula	+
16	2	Astrocytoma	58	male	left temporal lobe	++
17	3	Anaplastic- Oligoastrocytoma	59	male	right frontotemporal insula	++
18	3	Anaplastic- Oligoastrocytoma	48	female	right temporal lobe	+++
19	3	Anaplastic-Astrocytoma	64	female	right cerebellum	+
20	3	Anaplastic- Oligodendroglioma	42	female	right temporal lobe	++
21	3	Anaplastic- Oligodendroglioma	59	female	right frontotemporal insula	+
22	3	Anaplastic-Astrocytoma	33	male	right temporal lobe	++
23	3	Anaplastic- Oligoastrocytoma	47	female	left temporal lobe	+++
24	3	Anaplastic- Oligoastrocytoma	49	male	right temporal and parietal lobes	+++
25	3	Anaplastic- Oligoastrocytoma	44	female	right temporal lobe	-
26	3	Anaplastic- Oligodendroglioma	44	female	right frontal lobe	+
27	3	Anaplastic- Oligodendroglioma	46	male	left temporal lobe and insula	+++
28	3	Anaplastic-Astrocytoma/GBM	54	female	right temporal parietal lobe	+++
29	4	GBM	46	male	left parietal lobe	+
30	4	GBM	61	male	right frontal lobe	+++
31	4	GBM	42	female	right temporal parietal lobe	+
32	4	Recurrent GBM	44	female	left parietal lobe	+++
33	4	GBM	80	male	both frontal lobes	+++
34	4	GBM	47	female	right temporal lobe	++
35	4	GBM	60	female	left temporal lobe	+++
36	4	GBM	54	male	left temporal lobe	+++
37	4	Recurrent GBM	61	female	left temporal lobe	+++
38	4	GBM	53	female	left temporal lobe and insula	+++
39	4	GBM	56	male	right temoral lobe	+++
40	4	GBM	70	female	right temoral lobe and insula	+++
41	4	Recurrent GBM	72	male	left frontal lobe	+++
42	4	GBM	62	female	right temporal lobe and insula	+++
43	4	GBM	58	female	right temporal lobe	+++
44	4	GBM	71	male	left occipitoparieta	+++
45	4	GBM	39	female	right frontal lobe	+++
46	4	GBM	42	female	right frontal and temporal lobes	+
47	4	GBM	65	male	right frontotemporal insular lobe	+++
48	4	GBM	62	female	right temporal lobe	+
49	4	GBM	68	female	left temporal lobe	+
50	4	GBM	61	female	left frontotemporal lobe	+++
51	4	GBM	64	male	right temporal lobe	+
52	4	GBM	45	male	right frontal lobe	+
53	4	GBM	44	male	frontotemporal insular lobe	+
54	4	GBM	58	female	left thalamus	+
55	4	GBM	44	male	right frontal lobe	+
